# Supplementary material for: Basic Structures of Gut Bacterial Communities in Eusocial Insects
Source: Insects. 2023 May 8;14(5):444. doi: 10.3390/insects14050444 (PMC10231122; doi:10.3390/insects14050444)
Supplement: Supplementary file 1 [file insects-14-00444-s001.zip]

Archive with 1 entries (1 files):
- insects-2365392-supplementary.xlsx
