# Supplementary material for: Basic Structures of Gut Bacterial Communities in Eusocial Insects
Source: Insects. 2023 May 8;14(5):444. doi: 10.3390/insects14050444 (PMC10231122; doi:10.3390/insects14050444)
Supplement: Supplementary file 1 [file insects-14-00444-s001.zip › insects-2365392-supplementary.xlsx]

## Sheet: Table S1
Supplemental Table S1. Meta-information of reference data for Figure 1.
Species	Sample number	Sample type	Country (Collection date)	Reference number	Note
Eusocial bee
Apis mellifera	84	Female workers (65 hive bees, 19 foraging bees)	Malaysia (Jul 2014), Australia (Jul 2014), China (Aug 2014), South Korea (Aug 2014), USA (Sep 2014, May 2015)	[38]	-
Bombus impatiens	15	Female workers (foraging bees)	USA (Jul-Aug 2013)		Variance is not shown in the reference. Abundance of L. kunkeei,Carnimonas, Vagococcus, and Listeriaceae is unknown.
Paratrigona subnuda	11	Female workers (foraging bees)	Brazil (May 2013-Feb 2014)		-
Trigona hyalinata	19	Female workers (7 hive bees, 12 foraging bees)			-
Tetragonula laeviceps	2	Female workers (foraging bees)	Malaysia (Jul 2014)		-
Trigona necrophaga	21	Workers (foraging bees, unknown sex)	Costa Rica (Apr 2019)	[49]	-
Ant
Cephalotes varians	30	Female workers	USA (Oct 2010, Apr 2011, Aug-Oct, 2011)	[50]	-
Acromumex echinatior	8 (5 workers from each of 8 colonies were pooled)	Female workers	Laboratory-reared in Denmark	[54]	-
Temnothorax nylanderi	153	Female workers (60 broodcarers, 63 foragers, 30 newly emerged ants)	Germany (May-July 2016)	[55]	Abundant reads of Wolbachia was removed before analysis.
Eciton burchellii	79	Female workers	Costa Rica (Jan 2012, Mar 2012, Jun-Jul 2012), Peru (Aug 2011), Mexico (unknown), Venezuela (Aug 2003, Apr 2005)	[51]	-
Termite
Reticulitermes flavipes	3 (50 workers from each of 3 colonies were pooled)	Workers with unknown sexes	Laboratory-reared in USA	[48]	-
Microtermes toumodiensis	1 (8-10 workers from 1 colony was pooled)	Foraging workers with unknown sexes	Ivory Coast (Nov 2011)	[53]	No variance is shown, as one sample has been analyzed in the reference.
Pseudacanthotermes minor	1 (8-10 workers from 1 colony was pooled)				No variance is shown, as one sample has been analyzed in the reference.
Nasutitermes ephratae	4 (~30 mature workers were pooled per replicate)	Workers with unknown sexes	French Guiana (Mar 2016, Jan 2017)	[52]	-
Microcerotermes sp.	1 (~30 mature workers were pooled per replicate)				No variance is shown, as one sample has been analyzed in the reference.
Cavitermes tuberosus	3 (~30 mature workers were pooled per replicate)				-
Termes fatalis	3 (~30 mature workers were pooled per replicate)				-
Syntermes sp.	1 (~30 mature workers were pooled per replicate)				No variance is shown, as one sample has been analyzed in the reference.

## Sheet: Table S2
Supplemental Table S2. Meta-information of reference data for Figure 2.
Caste	Sample number	Sample type	Country (Collection date)	Reference number	Note
Apis mellifera
worker	84	Female workers (65 hive bees, 19 foraging bees)	Malaysia (Jul 2014), Australia (Jul 2014), China (Aug 2014), South Korea (Aug 2014), USA (Sep 2014, May 2015)	[38]	-
queen	63	31 young (4-6 months) and 32 old (16-18 months) queens	USA (Jul 2016, Oct 2016)	[47]	-
male	16	-	USA (Sep 2011)	[44]	Variance is not shown in the reference.
Temnothorax nylanderi
worker	89	Female workers (29 broodcarers, 30 foragers, 30 newly emerged ants)	Germany (July 2016)	[55]	-
queen	8	unknown age			-
Macrotermes natalensis
worker	9	5 major and 4 minor workers with unknown sexes	South Aflica (2013)	[59]	-
soldier	10	5 major and 5 minor soldiers			No variance is shown, as one sample has been analyzed in the reference.
queen	6	unknown age			No variance is shown, as one sample has been analyzed in the reference.
king	6	unknown age			-
